# Supplementary material for: hTERT DNA Methylation Analysis Identifies a Biomarker for Retinoic Acid-Induced hTERT Repression in Breast Cancer Cell Lines
Source: Biomedicines. 2022 Mar 17;10(3):695. doi: 10.3390/biomedicines10030695 (PMC8945736; doi:10.3390/biomedicines10030695)
Supplement: Supplementary file 1 [file biomedicines-10-00695-s001.zip]

Archive with 1 entries (1 files):
- biomedicines-1628346-supplementary.pdf
